# Supplementary material for: BpfD Is a c-di-GMP Effector Protein Playing a Key Role for Pellicle Biosynthesis in Shewanella oneidensis
Source: Int J Mol Sci. 2024 Sep 7;25(17):9697. doi: 10.3390/ijms25179697 (PMC11395469; doi:10.3390/ijms25179697)
Supplement: Supplementary file 1 [file ijms-25-09697-s001.zip]

Archive with 2 entries (2 files):
- Supplementary figures_ijms-3152329_Revision.pdf
- Table S1_ijms-3152329_Revision.xlsx
