# Supplementary material for: BpfD Is a c-di-GMP Effector Protein Playing a Key Role for Pellicle Biosynthesis in Shewanella oneidensis
Source: Int J Mol Sci. 2024 Sep 7;25(17):9697. doi: 10.3390/ijms25179697 (PMC11395469; doi:10.3390/ijms25179697)
Supplement: Supplementary file 1 [file ijms-25-09697-s001.zip › Table S1_ijms-3152329_Revision.xlsx]

## Sheet: Workflow
Sample preparation :					Spectrum acquisition :
	Preparation	Robot_Evo				Q-Exactive	ý			Created with Discoverer version: 3.0.1.27
		Manuellement		ý		RSLC	90mins				Mascot	¨
	Reduction			ý		MS/MSMS	Top10			Databank :	NCBI	¨
	Alkylation			ý							Uniprot	¨
	Digestion	Trypsin/Lys-C	Promega	ý							Swissprot	¨
			Sigma	¨
		autre :
	ProteasMax			¨
										Filtres : Master Protein, Min 2 Peptides per Protein & High Confidence Peptides
================================================================================
Consensus Step : Workflow
================================================================================
Description: Result filtered for high confident peptides.
Workflow based on template: CWF_Basic
Created with Discoverer version: 3.0.1.27
------------------------------------------------------------------
The workflow tree:
------------------------------------------------------------------
|-(0) MSF Files
|-(1) PSM Grouper
|-(2) Peptide Validator
|-(3) Peptide and Protein Filter
|-(4) Protein Scorer
|-(5) Protein Grouping
|-(6) Protein FDR Validator
Post-processing nodes:
--------------------------------
|-(7) Display Settings
------------------------------------------------------------------
Processing node 0: MSF Files
------------------------------------------------------------------
1. Storage Settings:
- Spectra to Store: Identified or Quantified
- Feature Traces to Store: All
2. Merging of Identified Peptide and Proteins:
- Merge Mode: Globally by Search Engine Type
3. FASTA Title Line Display:
- Reported FASTA Title Lines: Best match
- Title Line Rule: standard
4. PSM Filters:
- Maximum Delta Cn: 0.05
- Maximum Rank: 0
- Maximum Delta Mass: 0 ppm
Hidden Parameters:
- MSF File(s): D:\2024_PRESTA\2024_reanalyse_olddata_CJC\2024_reanalyse_olddata_CJC\20220224_02_014_CJC_CJ1.msf
------------------------------------------------------------------
Processing node 1: PSM Grouper
------------------------------------------------------------------
1. Peptide Group Modifications:
- Site Probability Threshold: 75
------------------------------------------------------------------
Processing node 2: Peptide Validator
------------------------------------------------------------------
1. General Validation Settings:
- Validation Mode: Automatic (Control peptide level error rate if possible)
- Target FDR (Strict) for PSMs: 0.01
- Target FDR (Relaxed) for PSMs: 0.05
- Target FDR (Strict) for Peptides: 0.01
- Target FDR (Relaxed) for Peptides: 0.05
2. Specific Validation Settings:
- Validation Based on: q-Value
- Target/Decoy Selection for PSM Level FDR Calculation Based on Score: Automatic
- Reset Confidences for Nodes without Decoy Search (Fixed score thresholds): False
------------------------------------------------------------------
Processing node 3: Peptide and Protein Filter
------------------------------------------------------------------
1. Peptide Filters:
- Peptide Confidence At Least: High
- Keep Lower Confident PSMs: False
- Minimum Peptide Length: 6
- Remove Peptides Without Protein Reference: False
2. Protein Filters:
- Minimum Number of Peptide Sequences: 1
- Count Only Rank 1 Peptides: False
- Count Peptides Only for Top Scored Protein: False
------------------------------------------------------------------
Processing node 4: Protein Scorer
------------------------------------------------------------------
No parameters
------------------------------------------------------------------
Processing node 5: Protein Grouping
------------------------------------------------------------------
1. Protein Grouping:
- Apply strict parsimony principle: True
------------------------------------------------------------------
Processing node 6: Protein FDR Validator
------------------------------------------------------------------
1. Confidence Thresholds:
- Target FDR (Strict): 0.01
- Target FDR (Relaxed): 0.05
------------------------------------------------------------------
Processing node 7: Display Settings
------------------------------------------------------------------
1. General:
- Filter Set:
	### Filter Set MasterProteinFilter.filterset contains the following filters:
	### Row Filter for TargetProtein:
	### Master is equal to Master
	###
	'magellan filter set' 1 'MasterProteinFilter.filterset' FiltersetProperties 1 'LastFileName' 'C:\Users\frank.berg\Desktop\MasterProteinFilter.filterset' Filter 'TargetProtein' 1 NARY_AND 1 = FilterConditionProperties 1 'NamedComparableFilterCondition/DisplayPropertyHint' 'Master' property 'Thermo.PD.EntityDataFramework.MasterProteinAssessment, Thermo.Magellan.EntityDataFramework' 'IsMasterProtein…
------------------------------------------------------------------
Workflow messages:
------------------------------------------------------------------
08/27/2024 11:50 AM	Job Execution:	Processing D:\2024_PRESTA\2024_reanalyse_olddata_CJC\2024_reanalyse_olddata_CJC\20220224_02_014_CJC_CJ1.pdResult
08/27/2024 11:50 AM	(0) MSF Files:	D:\2024_PRESTA\2024_reanalyse_olddata_CJC\2024_reanalyse_olddata_CJC\20220224_02_014_CJC_CJ1.msf
08/27/2024 11:50 AM	(0) MSF Files:	All 1 files are ready for processing.
08/27/2024 11:50 AM	(0) MSF Files:	Start transferring results of 1 msf files...
08/27/2024 11:50 AM	(0) MSF Files:	Transferred 3587 Proteins to result file in 886.8 ms.
08/27/2024 11:50 AM	(0) MSF Files:	Transferred 0 Decoy Proteins to result file in 145.6 ms.
08/27/2024 11:50 AM	(0) MSF Files:	Added 10872 Mass Spectra to result file.
08/27/2024 11:50 AM	(0) MSF Files:	Added 2 traces to result file.
08/27/2024 11:50 AM	(0) MSF Files:	Added 1 Input Files to result file.
08/27/2024 11:50 AM	(0) MSF Files:	Added 12894 PSMs to result file.
08/27/2024 11:50 AM	(0) MSF Files:	Added 13278 MS/MS Spectrum Info to result file.
08/27/2024 11:50 AM	(0) MSF Files:	Added 13278 Precursors to result file.
08/27/2024 11:50 AM	(0) MSF Files:	Added 2 Specialized Traces to result file.
08/27/2024 11:50 AM	(0) MSF Files:	Copying data took 5.5 s.
08/27/2024 11:50 AM	(0) MSF Files:	Finding unique sequences took 595.1 ms.
08/27/2024 11:50 AM	(0) MSF Files:	Filtering proteins took 61.1 ms.
08/27/2024 11:50 AM	(0) MSF Files:	-- Total execution of MSF Files (0) took 8.4 s --
08/27/2024 11:50 AM	(1) PSM Grouper:	Grouping 'PSMs'
08/27/2024 11:51 AM	(1) PSM Grouper:	Found 9552 Peptide Groups.
08/27/2024 11:51 AM	(1) PSM Grouper:	Found 0 Decoy Peptide Groups.
08/27/2024 11:51 AM	(1) PSM Grouper:	-- Total execution of PSM Grouper (1) took 5.3 s --
08/27/2024 11:51 AM	(2) Peptide Validator:	Start PSM and Peptide validation in 'Automatic (Control peptide level error rate if possible)' mode...
08/27/2024 11:51 AM	(2) Peptide Validator:	No decoy search was performed for the following search nodes: - Sequest HT (A2) in workflow Workflow
. FDR + fixed threshold validation is used instead.
08/27/2024 11:51 AM	(2) Peptide Validator:	Starting revalidation PSMs by FDR using Concatenated mode.
08/27/2024 11:51 AM	(2) Peptide Validator:	No revalidation of PSMs necessary.
08/27/2024 11:51 AM	(2) Peptide Validator:	Set peptide group confidences to the best PSM confidence.
08/27/2024 11:51 AM	(2) Peptide Validator:	Transfering confidences to Peptide Groups
08/27/2024 11:51 AM	(2) Peptide Validator:	Transfering confidences to Decoy Peptide Groups
08/27/2024 11:51 AM	(2) Peptide Validator:	Calculating Mascot thresholds.
08/27/2024 11:51 AM	(2) Peptide Validator:	-- Total execution of Peptide Validator (2) took 400.5 ms --
08/27/2024 11:51 AM	(3) Peptide and Protein Filter:	Filter Peptide Groups
08/27/2024 11:51 AM	(3) Peptide and Protein Filter:	Filter 473/9552 Peptide Groups (9079 excluded) and 1027/12894 PSMs (11867 excluded) took 434.4 ms
08/27/2024 11:51 AM	(3) Peptide and Protein Filter:	Filtering Proteins
08/27/2024 11:51 AM	(3) Peptide and Protein Filter:	Filter 127/3587 Proteins (3460 excluded) took 105.2 ms
08/27/2024 11:51 AM	(3) Peptide and Protein Filter:	Filter Decoy Peptide Groups
08/27/2024 11:51 AM	(3) Peptide and Protein Filter:	Filter 0/0 Decoy Peptide Groups (0 excluded) and 0/0 Decoy PSMs (0 excluded) took 10.5 ms
08/27/2024 11:51 AM	(3) Peptide and Protein Filter:	Skip filtering of Decoy Proteins as none will be excluded!
08/27/2024 11:51 AM	(3) Peptide and Protein Filter:	Updating counts took 884 ms.
08/27/2024 11:51 AM	(3) Peptide and Protein Filter:	-- Total execution of Peptide and Protein Filter (3) took 1.6 s --
08/27/2024 11:51 AM	(4) Protein Scorer:	Calculating Coverage and Counts
08/27/2024 11:51 AM	(4) Protein Scorer:	Calculated counts and coverages in 78 ms.
08/27/2024 11:51 AM	(4) Protein Scorer:	Scoring target proteins
08/27/2024 11:51 AM	(4) Protein Scorer:	Scored 127 proteins in 153.8 ms.
08/27/2024 11:51 AM	(4) Protein Scorer:	Scoring decoy proteins
08/27/2024 11:51 AM	(4) Protein Scorer:	Scored 0 decoy proteins in 34.3 ms.
08/27/2024 11:51 AM	(4) Protein Scorer:	-- Total execution of Protein Scorer (4) took 310.8 ms --
08/27/2024 11:51 AM	(5) Protein Grouping:	Retrieving 102 protein groups took 15 ms.
08/27/2024 11:51 AM	(5) Protein Grouping:	Storing, updating and connecting protein groups, PSMs and peptides took 459.4 ms.
08/27/2024 11:51 AM	(5) Protein Grouping:	Applying strict parsimony for 102 protein groups.
08/27/2024 11:51 AM	(5) Protein Grouping:	Applying strict parsimony took 293.5 ms.
08/27/2024 11:51 AM	(5) Protein Grouping:	Found 102 protein groups.
08/27/2024 11:51 AM	(5) Protein Grouping:	Storing, updating and connecting protein groups, PSMs and peptides took 207.1 ms.
08/27/2024 11:51 AM	(5) Protein Grouping:	Found 0 decoy protein groups.
08/27/2024 11:51 AM	(5) Protein Grouping:	-- Total execution of Protein Grouping (5) took 1.3 s --
08/27/2024 11:51 AM	(6) Protein FDR Validator:	Apply confidences based on protein scores of 127 proteins.
08/27/2024 11:51 AM	(6) Protein FDR Validator:	Cannot validate proteins because there are no decoy proteins in the file.
08/27/2024 11:51 AM	(6) Protein FDR Validator:	-- Total execution of Protein FDR Validator (6) took 15.7 ms --
08/27/2024 11:51 AM	(7) Display Settings:	Applying display filter and layout
08/27/2024 11:51 AM	(7) Display Settings:	-- Total execution of Display Settings (7) took 19.4 ms --
08/27/2024 11:51 AM	Job Execution:	----- Total Job execution took: 17.7 s. -----
08/27/2024 11:51 AM	Job Execution:	Finalizing file took 2 s.
08/27/2024 11:51 AM	Job Execution:	Finished D:\2024_PRESTA\2024_reanalyse_olddata_CJC\2024_reanalyse_olddata_CJC\20220224_02_014_CJC_CJ1.pdResult
================================================================================
Processing Step A: Workflow
================================================================================
Result name: 20220224_02_014_CJC_CJ1
Result file: D:\2024_PRESTA\2024_reanalyse_olddata_CJC\2024_reanalyse_olddata_CJC\20220224_02_014_CJC_CJ1.msf
Description: Basic processing workflow with score threshold validation to be used for searches of low complexity samples or employing a small FASTA database. Specify the FASTA database and any additional modifications.
Workflow based on template: PWF_Hybrid_Basic_SequestHT
Creation date: 8/27/2024 11:49:27 AM
Created with Discoverer version: 3.0.1.27
------------------------------------------------------------------
The workflow tree:
------------------------------------------------------------------
|-(0) Spectrum Files
|-(1) Spectrum Selector
|-(2) Sequest HT
|-(3) Fixed Value PSM Validator
------------------------------------------------------------------
Processing node 0: Spectrum Files
------------------------------------------------------------------
Input Data:
- File Name(s): Z:\CHIHIRO\2024_reanalyse_olddata_CJC\20220224_02_014_CJC_CJ1.raw
------------------------------------------------------------------
Processing node 1: Spectrum Selector
------------------------------------------------------------------
1. General Settings:
- Precursor Selection: Use MS1 Precursor
- Use Isotope Pattern in Precursor Reevaluation: True
- Provide Profile Spectra: Automatic
2. Spectrum Properties Filter:
- Lower RT Limit: 0
- Upper RT Limit: 0
- First Scan: 0
- Last Scan: 0
- Lowest Charge State: 0
- Highest Charge State: 0
- Min. Precursor Mass: 350 Da
- Max. Precursor Mass: 5000 Da
- Total Intensity Threshold: 0
- Minimum Peak Count: 1
3. Scan Event Filters:
- MS Order: Is Not MS1
- Min. Collision Energy: 0
- Max. Collision Energy: 1000
- Scan Type: Is Full
4. Peak Filters:
- S/N Threshold (FT-only): 1.5
5. Replacements for Unrecognized Properties:
- Unrecognized Charge Replacements: Automatic
- Unrecognized Mass Analyzer Replacements: ITMS
- Unrecognized MS Order Replacements: MS2
- Unrecognized Activation Type Replacements: CID
- Unrecognized Polarity Replacements: +
- Unrecognized MS Resolution@200 Replacements: 60000
- Unrecognized MSn Resolution@200 Replacements: 30000
6. Precursor Pattern Extraction:
- Precursor Clipping Range Before: 2.5 Da
- Precursor Clipping Range After: 5.5 Da
------------------------------------------------------------------
Processing node 2: Sequest HT
------------------------------------------------------------------
1. Input Data:
- Protein Database:
	20240827-Strep-BpfD_PdgBHis_StrepCheY3_PdgA_CBPBpfD_CJC.fasta
	Escherichia_coli_BL21_DE3_TxID_469008_NCBI_20210720.fasta
	uniprot_common_keratin_trypsin_lysine_C.fasta
- Enzyme Name: Trypsin (Full)
- Max. Missed Cleavage Sites: 2
- Min. Peptide Length: 6
- Max. Peptide Length: 144
- Max. Number of Peptides Reported: 10
2. Tolerances:
- Precursor Mass Tolerance: 10 ppm
- Fragment Mass Tolerance: 0.02 Da
- Use Average Precursor Mass: False
- Use Average Fragment Mass: False
3. Spectrum Matching:
- Use Neutral Loss a Ions: True
- Use Neutral Loss b Ions: True
- Use Neutral Loss y Ions: True
- Use Flanking Ions: True
- Weight of a Ions: 0
- Weight of b Ions: 1
- Weight of c Ions: 0
- Weight of x Ions: 0
- Weight of y Ions: 1
- Weight of z Ions: 0
4. Dynamic Modifications:
- Max. Equal Modifications Per Peptide: 3
- Max. Dynamic Modifications Per Peptide: 4
- 1. Dynamic Modification: Oxidation / +15.995 Da (M)
6. Dynamic Modifications (protein terminus):
- 1. N-Terminal Modification: Acetyl / +42.011 Da (N-Terminus)
- 2. N-Terminal Modification: Met-loss / -131.040 Da (M)
- 3. N-Terminal Modification: Met-loss+Acetyl / -89.030 Da (M)
7. Static Modifications:
- 1. Static Modification: Carbamidomethyl / +57.021 Da (C)
------------------------------------------------------------------
Processing node 3: Fixed Value PSM Validator
------------------------------------------------------------------
1. Input Data:
- Maximum Delta Cn: 0.05
- Maximum Rank: 0
------------------------------------------------------------------
Workflow messages:
------------------------------------------------------------------
08/27/2024 11:49 AM	Job Execution:	Processing D:\2024_PRESTA\2024_reanalyse_olddata_CJC\2024_reanalyse_olddata_CJC\20220224_02_014_CJC_CJ1.msf
08/27/2024 11:49 AM	(1) Spectrum Selector:	Profile spectra are not sent.
08/27/2024 11:49 AM	(1) Spectrum Selector:	Reading from file 1 of 1 F3: Z:\CHIHIRO\2024_reanalyse_olddata_CJC\20220224_02_014_CJC_CJ1.raw (25001 spectra total)
08/27/2024 11:49 AM	(2) Sequest HT:	Sequence Database: 20240827-Strep-BpfD_PdgBHis_StrepCheY3_PdgA_CBPBpfD_CJC.fasta
08/27/2024 11:49 AM	(2) Sequest HT:	Sequence Database: Escherichia_coli_BL21_DE3_TxID_469008_NCBI_20210720.fasta
08/27/2024 11:49 AM	(2) Sequest HT:	Sequence Database: uniprot_common_keratin_trypsin_lysine_C.fasta
08/27/2024 11:50 AM	(1) Spectrum Selector:	Sent 13278 spectra from file F3.
08/27/2024 11:50 AM	(1) Spectrum Selector:	Sent 13278 spectra from 1 files (processing time: 42.1 s).
08/27/2024 11:50 AM	(1) Spectrum Selector:	-- Total execution of Spectrum Selector (1) took 58.6 s --
08/27/2024 11:50 AM	(2) Sequest HT:	Storing spectra took 15.8 s.
08/27/2024 11:50 AM	(2) Sequest HT:	There is already an adequate target FASTA index for 20240827-Strep-BpfD_PdgBHis_StrepCheY3_PdgA_CBPBpfD_CJC(cd6a6e13-a622-4126-b124-75e422e361b5).fasta.
08/27/2024 11:50 AM	(2) Sequest HT:	There is already an adequate target FASTA index for Escherichia_coli_BL21_DE3_TxID_469008_NCBI_20210720(f307141a-7ffc-48e5-ae74-b7c444dfb364).fasta.
08/27/2024 11:50 AM	(2) Sequest HT:	There is already an adequate target FASTA index for uniprot_common_keratin_trypsin_lysine_C(e07a0563-7339-43d1-b6cf-56b85a5567ed).fasta.
08/27/2024 11:50 AM	(2) Sequest HT:	Start Sequest HT target search for 13278 spectra (13278 precursors)...
08/27/2024 11:50 AM	(2) Sequest HT:	ISE (2.0.0.26, x64) started at 8/27/2024 11:50:28 AM on SATANAS (x64) [16 CPUs] running Microsoft Windows NT 10.0.17763.0 (64bit) [.NET: 4.0.30319.42000]
08/27/2024 11:50 AM	(2) Sequest HT:	Workload level: #parallel tasks: 10
08/27/2024 11:50 AM	(2) Sequest HT:	Workload level: #spectra loaded and processed at once: 10000
08/27/2024 11:50 AM	(2) Sequest HT:	On-Disk search is performed
08/27/2024 11:50 AM	(2) Sequest HT:	Average search time per spectrum was 0.6 ms.
08/27/2024 11:50 AM	(2) Sequest HT:	Performing target search took 10.1 s.
08/27/2024 11:50 AM	(2) Sequest HT:	Stored 12894 PSMs for 13278 spectra
08/27/2024 11:50 AM	(2) Sequest HT:	Discarded 41817 peptide(s) that did not match the conditions for protein terminal modifications.
08/27/2024 11:50 AM	(2) Sequest HT:	Reading search results took 1.7 s.
08/27/2024 11:50 AM	(2) Sequest HT:	Saving results took 1.3 s.
08/27/2024 11:50 AM	(2) Sequest HT:	Saving proteins took 902.9 ms.
08/27/2024 11:50 AM	(2) Sequest HT:	Reading results took 4.2 s.
08/27/2024 11:50 AM	(2) Sequest HT:	Finalizing search results...
08/27/2024 11:50 AM	(2) Sequest HT:	-- Total execution of Sequest HT (2) took 14.8 s --
08/27/2024 11:50 AM	(3) Fixed Value PSM Validator:	Evaluating peptides of Sequest HT (2) started
08/27/2024 11:50 AM	(3) Fixed Value PSM Validator:	-- Total execution of Fixed Value PSM Validator (3) took 773.4 ms --
08/27/2024 11:50 AM	Job Execution:	----- Total Job execution took: 1 min 20 s. -----
08/27/2024 11:50 AM	Job Execution:	Finished D:\2024_PRESTA\2024_reanalyse_olddata_CJC\2024_reanalyse_olddata_CJC\20220224_02_014_CJC_CJ1.msf

## Sheet: Protein database
Workflow based on template: CWF_Basic
Workflow based on template: PWF_Hybrid_Basic_SequestHT
Protein Database:
	Strep-BpfD_PdgBHis_StrepCheY3_PdgA_CBPBpfD_CJC.fasta
	Escherichia_coli_BL21_DE3_TxID_469008_NCBI_20210720.fasta
	uniprot_common_keratin_trypsin_lysine_C.fasta
	Strep-BpfD_PdgBHis_StrepCheY3_PdgA_CBPBpfD_CJC.fasta
	>gi|123456|sp|P123456| Strep-BpfD
	MASWSHPQFEKGALEVLFQGPGYQDPSLDEEVGSLRKKNLTDPASGLPNRQYVVSR
	LNGWLSEPSSGALFLAKLDWLEEVHSKYGYQVRDETIRLLAEKLVQQLNEITPSVIAR
	IAAFEFAFLVTDVEHDQISKYLQTLIRTINQEISKAGCKPNENFAIGVAERVGQMKVSD
	ILAQADNALQKALKDNKTFHWFETTEQQIFTREQWRDNLSHAISNKKFKFRWQPIQF
	CNGDGVTQRELYCQLELGDKLTHAGQFMPYIELLSLGSLLDKCLIETVYEQKLLERN
	YEPLAINLTHQSLSDSQFHQWLNHFLRNAPQVERMCFEIPEAGVYSDLESCTRLCNIIR
	DNGAKFGIDHFGRQFGSMSYLQGLRPSYVKLDQSFAYYDEASHNSELCRAIINVAKG
	LDIQVIVTGIQEKAQLERFNELKTDAYQGFIAPPENIE
	>gi|234567|sp|P234567| PdgB-6His
	MINIAQMALVLHSLPDPAFVITQSGRYVAVFGGKDDRYYHDGSGLVGLYISDVLSEN
	KAAYFLSIIEKALNSRNLLIEEYELSNKDVKGLPDQGPTEPIWFEGRIQALDFLVDNEP
	VVLWVASNISKRHDLEVQLRQLSDTDQLTGLYNRHRLERDLNYLFDTYCRHHIPASI
	LMLDLDHLKLINDQLGHHAGDNIIMTVANTCKQQFRKTDSAYRFGGDEFVIALPGVE
	YTQAIVFAEFLCDCCFKELQKHAVKGLYATVSIGVATIQANDKSYEDTLKRADAALY
	QAKRDGKNRVIANTALEHHHHHH
	>gi|345678|sp|P345678| Strep-CheY3
	MASWSHPQFEKGALEVLFQGPGYQLDKNMKILIVDDFSTMRRIIKNLLRDLGFNNTQ
	EADDGSTALPMLQKGDFDFVVTDWNMPGMQGIDLLKAIRADDSLKHLPVLMVTAEAK
	REQIIAAAQAGVNGYVVKPFTAATLKEKLDKIFERLA
	>gi|456789|sp|P456789| PdgA
	MIRWQHLLNKLTTDDPLLQEKLSVWRIHPHKTPLALIQGFSFISANSATLDYFGTEYDTF
	VNATPYDFSPRIQSSGRNSVEFAREMILEAVSGINVEFSWLHLNQQGNELPTRVNLYRCY
	LQQQPVVLVELQALNRRTQVRPAIADGFAHIPKEILSTTLEESAEAVYITDIDNKILAVN
	KAMCRICGYSAEQLINKTPFFLEASPLNASDESECLQALKQRGFWQGETLKQRSDGSTFP
	AWQSSRRIAADGLEYHVNIFSDISTKKLLETQLTTRAMYDTLTGLPNRFHLKQILNGALD
	KLKDDPLALGALMFLDLNGFKNINDSFGHSMGDRVLQLVAARLEAGCIEKADIARMGGDE
	FTLVLQDCSCKEEIQLFAEQILSLFDSPFEIEGQKFFLGTSIGIALFPTHSDQAGQLISL
	ADTAMYCAKKNQPHLVFYDKSMSQAAELKLKLINNLRHAHSLKQFKLAYQAIVDLHTNKP
	IAAEALLRWQKSPTEHYEAAEFVPLLEETGLIVSIGQWALEQACKQASVWRAQYQPDFKI
	SVNVSPLQLEHVDFVGQVVNALEMVALPAEALILEITESALLRQPEQARHTLERIKALGV
	GIAIDDFGTGLSSLSRLGTLPIDSVKIDAEFALRLTDASGQKLCHAIVQLAQALGIHFVA
	EGIETQQQKDIITHMGQGFAQGFLFGYPSYVEQFTESYLAEKCIA
	>gi|567890|sp|P567890| CBP-BpfD
	MELKRRWKKNFIAVSAANRFKKISSSGALVESTLESLDEEVGSLRKKNLTDPASGLPNRQ
	YVVSRLNGWLSEPSSGALFLAKLDWLEEVHSKYGYQVRDETIRLLAEKLVQQLNEITPSV
	IARIAAFEFAFLVTDVEHDQISKYLQTLIRTINQEISKAGCKPNENFAIGVAERVGQMKV
	SDILAQADNALQKALKDNKTFHWFETTEQQIFTREQWRDNLSHAISNKKFKFRWQPIQFC
	NGDGVTQRELYCQLELGDKLTHAGQFMPYIELLSLGSLLDKCLIETVYEQKLLERNYEPL
	AINLTHQSLSDSQFHQWLNHFLRNAPQVERMCFEIPEAGVYSDLESCTRLCNIIRDNGAK
	FGIDHFGRQFGSMSYLQGLRPSYVKLDQSFAYYDEASHNSELCRAIINVAKGLDIQVIVT
	GIQEKAQLERFNELKTDAYQGFIAPPENIE

## Sheet: Pull-down Fig. 6A
Tandem mass spectrometry identification of proteins occurring in the band (surrounded in green) of the denaturing gel shown in Figure 6A (pull-down experiment)
Cut-off : PSM (peptide spectrum match number) ≥ 10
Accession	Description	Coverage [%]	# Peptides	# PSMs	# Unique Peptides	# AAs	MW [kDa]	calc. pI	Score Sequest HT: Sequest HT	# Peptides (by Search Engine): Sequest HT	# Protein Groups
456789	PdgA_SO_4552	60	35	315	35	705	78.7	5.66	1035.78	35	1
Confidence	Identifying Node	PSM Ambiguity	Annotated Sequence	Modifications	# Proteins	Master Protein Accessions	Protein Accessions	# Missed Cleavages	Charge	DeltaScore	DeltaCn	Rank	Search Engine Rank	m/z [Da]	MH+ [Da]	Theo. MH+ [Da]	DeltaM [ppm]	Deltam/z [Da]	Activation Type	NCE [%]	MS Order	Isolation Interference [%]	Ion Inject Time [ms]	RT [min]	First Scan	Spectrum File	File ID	XCorr	# Protein Groups
446438280	MULTISPECIES: molecular chaperone DnaK [Proteobacteria]	66	37	79	37	638	69.1	4.97	240.42	37	1
Confidence	Identifying Node	PSM Ambiguity	Annotated Sequence	Modifications	# Proteins	Master Protein Accessions	Protein Accessions	# Missed Cleavages	Charge	DeltaScore	DeltaCn	Rank	Search Engine Rank	m/z [Da]	MH+ [Da]	Theo. MH+ [Da]	DeltaM [ppm]	Deltam/z [Da]	Activation Type	NCE [%]	MS Order	Isolation Interference [%]	Ion Inject Time [ms]	RT [min]	First Scan	Spectrum File	File ID	XCorr	# Protein Groups
Promega	Pseudomonas aeruginosa Lys-C	40	10	47	10	261	27.7	7.08	157.24	10	1	used to disget the sample
Confidence	Identifying Node	PSM Ambiguity	Annotated Sequence	Modifications	# Proteins	Master Protein Accessions	Protein Accessions	# Missed Cleavages	Charge	DeltaScore	DeltaCn	Rank	Search Engine Rank	m/z [Da]	MH+ [Da]	Theo. MH+ [Da]	DeltaM [ppm]	Deltam/z [Da]	Activation Type	NCE [%]	MS Order	Isolation Interference [%]	Ion Inject Time [ms]	RT [min]	First Scan	Spectrum File	File ID	XCorr	# Protein Groups
253980132	Cpn60 chaperonin GroEL, large subunit of GroESL [Escherichia coli BL21(DE3)]	55	24	40	24	548	57.3	4.94	125.5	24	1
Confidence	Identifying Node	PSM Ambiguity	Annotated Sequence	Modifications	# Proteins	Master Protein Accessions	Protein Accessions	# Missed Cleavages	Charge	DeltaScore	DeltaCn	Rank	Search Engine Rank	m/z [Da]	MH+ [Da]	Theo. MH+ [Da]	DeltaM [ppm]	Deltam/z [Da]	Activation Type	NCE [%]	MS Order	Isolation Interference [%]	Ion Inject Time [ms]	RT [min]	First Scan	Spectrum File	File ID	XCorr	# Protein Groups
1845283521	preprotein translocase subunit SecA [Escherichia coli BL21(DE3)]	33	25	39	25	901	102	5.6	103.99	25	1
Confidence	Identifying Node	PSM Ambiguity	Annotated Sequence	Modifications	# Proteins	Master Protein Accessions	Protein Accessions	# Missed Cleavages	Charge	DeltaScore	DeltaCn	Rank	Search Engine Rank	m/z [Da]	MH+ [Da]	Theo. MH+ [Da]	DeltaM [ppm]	Deltam/z [Da]	Activation Type	NCE [%]	MS Order	Isolation Interference [%]	Ion Inject Time [ms]	RT [min]	First Scan	Spectrum File	File ID	XCorr	# Protein Groups
P04264	Keratin, type II cytoskeletal 1 OS=Homo sapiens GN=KRT1 PE=1 SV=6	41	25	31	22	644	66	8.12	80.72	25	1
Confidence	Identifying Node	PSM Ambiguity	Annotated Sequence	Modifications	# Proteins	Master Protein Accessions	Protein Accessions	# Missed Cleavages	Charge	DeltaScore	DeltaCn	Rank	Search Engine Rank	m/z [Da]	MH+ [Da]	Theo. MH+ [Da]	DeltaM [ppm]	Deltam/z [Da]	Activation Type	NCE [%]	MS Order	Isolation Interference [%]	Ion Inject Time [ms]	RT [min]	First Scan	Spectrum File	File ID	XCorr	# Protein Groups
1845284886	electron transport complex subunit RsxC [Escherichia coli BL21(DE3)]	39	22	25	22	740	80.1	8.63	73.32	22	1
Confidence	Identifying Node	PSM Ambiguity	Annotated Sequence	Modifications	# Proteins	Master Protein Accessions	Protein Accessions	# Missed Cleavages	Charge	DeltaScore	DeltaCn	Rank	Search Engine Rank	m/z [Da]	MH+ [Da]	Theo. MH+ [Da]	DeltaM [ppm]	Deltam/z [Da]	Activation Type	NCE [%]	MS Order	Isolation Interference [%]	Ion Inject Time [ms]	RT [min]	First Scan	Spectrum File	File ID	XCorr	# Protein Groups
446451721	MULTISPECIES: polyphosphate kinase 1 [Enterobacteriaceae]	33	21	23	21	688	80.4	8.92	53.07	21	1
Confidence	Identifying Node	PSM Ambiguity	Annotated Sequence	Modifications	# Proteins	Master Protein Accessions	Protein Accessions	# Missed Cleavages	Charge	DeltaScore	DeltaCn	Rank	Search Engine Rank	m/z [Da]	MH+ [Da]	Theo. MH+ [Da]	DeltaM [ppm]	Deltam/z [Da]	Activation Type	NCE [%]	MS Order	Isolation Interference [%]	Ion Inject Time [ms]	RT [min]	First Scan	Spectrum File	File ID	XCorr	# Protein Groups
242376726	30S ribosomal subunit protein S1, subunit of 30S ribosomal subunit and ribosome [Escherichia coli BL21(DE3)]	31	17	21	17	557	61.1	4.98	56.93	17	1
Confidence	Identifying Node	PSM Ambiguity	Annotated Sequence	Modifications	# Proteins	Master Protein Accessions	Protein Accessions	# Missed Cleavages	Charge	DeltaScore	DeltaCn	Rank	Search Engine Rank	m/z [Da]	MH+ [Da]	Theo. MH+ [Da]	DeltaM [ppm]	Deltam/z [Da]	Activation Type	NCE [%]	MS Order	Isolation Interference [%]	Ion Inject Time [ms]	RT [min]	First Scan	Spectrum File	File ID	XCorr	# Protein Groups
253979986	RNA polymerase, beta prime subunit [Escherichia coli BL21(DE3)]	16	19	21	19	1407	155.1	7.08	54.42	19	1
Confidence	Identifying Node	PSM Ambiguity	Annotated Sequence	Modifications	# Proteins	Master Protein Accessions	Protein Accessions	# Missed Cleavages	Charge	DeltaScore	DeltaCn	Rank	Search Engine Rank	m/z [Da]	MH+ [Da]	Theo. MH+ [Da]	DeltaM [ppm]	Deltam/z [Da]	Activation Type	NCE [%]	MS Order	Isolation Interference [%]	Ion Inject Time [ms]	RT [min]	First Scan	Spectrum File	File ID	XCorr	# Protein Groups
P00761	Trypsin OS=Sus scrofa PE=1 SV=1	25	4	19	4	231	24.4	7.18	55.13	4	1	used to disget the sample
Confidence	Identifying Node	PSM Ambiguity	Annotated Sequence	Modifications	# Proteins	Master Protein Accessions	Protein Accessions	# Missed Cleavages	Charge	DeltaScore	DeltaCn	Rank	Search Engine Rank	m/z [Da]	MH+ [Da]	Theo. MH+ [Da]	DeltaM [ppm]	Deltam/z [Da]	Activation Type	NCE [%]	MS Order	Isolation Interference [%]	Ion Inject Time [ms]	RT [min]	First Scan	Spectrum File	File ID	XCorr	# Protein Groups
567890	CBP-BpfD_SO_4323	37	12	17	12	450	51.5	6.4	48.9	12	1
Confidence	Identifying Node	PSM Ambiguity	Annotated Sequence	Modifications	# Proteins	Master Protein Accessions	Protein Accessions	# Missed Cleavages	Charge	DeltaScore	DeltaCn	Rank	Search Engine Rank	m/z [Da]	MH+ [Da]	Theo. MH+ [Da]	DeltaM [ppm]	Deltam/z [Da]	Activation Type	NCE [%]	MS Order	Isolation Interference [%]	Ion Inject Time [ms]	RT [min]	First Scan	Spectrum File	File ID	XCorr	# Protein Groups
1845285468	fatty acid oxidation complex subunit alpha FadJ [Escherichia coli BL21(DE3)]	26	14	16	14	714	77	8.72	43.22	14	1
Confidence	Identifying Node	PSM Ambiguity	Annotated Sequence	Modifications	# Proteins	Master Protein Accessions	Protein Accessions	# Missed Cleavages	Charge	DeltaScore	DeltaCn	Rank	Search Engine Rank	m/z [Da]	MH+ [Da]	Theo. MH+ [Da]	DeltaM [ppm]	Deltam/z [Da]	Activation Type	NCE [%]	MS Order	Isolation Interference [%]	Ion Inject Time [ms]	RT [min]	First Scan	Spectrum File	File ID	XCorr	# Protein Groups
242375948	E1p component of pyruvate dehydrogenase complex, subunit of pyruvate dehydrogenase and pyruvate dehydrogenase multienzyme complex [Escherichia coli BL21(DE3)]	16	12	14	12	887	99.6	5.68	33.95	12	1
Confidence	Identifying Node	PSM Ambiguity	Annotated Sequence	Modifications	# Proteins	Master Protein Accessions	Protein Accessions	# Missed Cleavages	Charge	DeltaScore	DeltaCn	Rank	Search Engine Rank	m/z [Da]	MH+ [Da]	Theo. MH+ [Da]	DeltaM [ppm]	Deltam/z [Da]	Activation Type	NCE [%]	MS Order	Isolation Interference [%]	Ion Inject Time [ms]	RT [min]	First Scan	Spectrum File	File ID	XCorr	# Protein Groups
P35908	Keratin, type II cytoskeletal 2 epidermal OS=Homo sapiens GN=KRT2 PE=1 SV=2	28	14	14	11	639	65.4	8	34.42	14	1
Confidence	Identifying Node	PSM Ambiguity	Annotated Sequence	Modifications	# Proteins	Master Protein Accessions	Protein Accessions	# Missed Cleavages	Charge	DeltaScore	DeltaCn	Rank	Search Engine Rank	m/z [Da]	MH+ [Da]	Theo. MH+ [Da]	DeltaM [ppm]	Deltam/z [Da]	Activation Type	NCE [%]	MS Order	Isolation Interference [%]	Ion Inject Time [ms]	RT [min]	First Scan	Spectrum File	File ID	XCorr	# Protein Groups
242378948	glycerol 3-phosphate dehydrogenase, aerobic [Escherichia coli BL21(DE3)]	25	12	14	12	501	56.7	7.44	34.59	12	1
Confidence	Identifying Node	PSM Ambiguity	Annotated Sequence	Modifications	# Proteins	Master Protein Accessions	Protein Accessions	# Missed Cleavages	Charge	DeltaScore	DeltaCn	Rank	Search Engine Rank	m/z [Da]	MH+ [Da]	Theo. MH+ [Da]	DeltaM [ppm]	Deltam/z [Da]	Activation Type	NCE [%]	MS Order	Isolation Interference [%]	Ion Inject Time [ms]	RT [min]	First Scan	Spectrum File	File ID	XCorr	# Protein Groups
242379408	protein possibly involved in ribosome structure or function [Escherichia coli BL21(DE3)]	20	11	14	11	607	67.3	5.33	37.43	11	1
Confidence	Identifying Node	PSM Ambiguity	Annotated Sequence	Modifications	# Proteins	Master Protein Accessions	Protein Accessions	# Missed Cleavages	Charge	DeltaScore	DeltaCn	Rank	Search Engine Rank	m/z [Da]	MH+ [Da]	Theo. MH+ [Da]	DeltaM [ppm]	Deltam/z [Da]	Activation Type	NCE [%]	MS Order	Isolation Interference [%]	Ion Inject Time [ms]	RT [min]	First Scan	Spectrum File	File ID	XCorr	# Protein Groups
P35527	Keratin, type I cytoskeletal 9 OS=Homo sapiens GN=KRT9 PE=1 SV=3	22	11	14	10	623	62	5.24	36.15	11	1
Confidence	Identifying Node	PSM Ambiguity	Annotated Sequence	Modifications	# Proteins	Master Protein Accessions	Protein Accessions	# Missed Cleavages	Charge	DeltaScore	DeltaCn	Rank	Search Engine Rank	m/z [Da]	MH+ [Da]	Theo. MH+ [Da]	DeltaM [ppm]	Deltam/z [Da]	Activation Type	NCE [%]	MS Order	Isolation Interference [%]	Ion Inject Time [ms]	RT [min]	First Scan	Spectrum File	File ID	XCorr	# Protein Groups
446044158	MULTISPECIES: DNA polymerase III subunit gamma/tau [Enterobacteriaceae]	22	13	13	13	643	71.1	6.84	30.92	13	1
Confidence	Identifying Node	PSM Ambiguity	Annotated Sequence	Modifications	# Proteins	Master Protein Accessions	Protein Accessions	# Missed Cleavages	Charge	DeltaScore	DeltaCn	Rank	Search Engine Rank	m/z [Da]	MH+ [Da]	Theo. MH+ [Da]	DeltaM [ppm]	Deltam/z [Da]	Activation Type	NCE [%]	MS Order	Isolation Interference [%]	Ion Inject Time [ms]	RT [min]	First Scan	Spectrum File	File ID	XCorr	# Protein Groups
1132604017	putative ATP-dependent helicase [Escherichia coli BL21(DE3)]	11	12	13	12	1300	148.9	7.9	30.21	12	1
Confidence	Identifying Node	PSM Ambiguity	Annotated Sequence	Modifications	# Proteins	Master Protein Accessions	Protein Accessions	# Missed Cleavages	Charge	DeltaScore	DeltaCn	Rank	Search Engine Rank	m/z [Da]	MH+ [Da]	Theo. MH+ [Da]	DeltaM [ppm]	Deltam/z [Da]	Activation Type	NCE [%]	MS Order	Isolation Interference [%]	Ion Inject Time [ms]	RT [min]	First Scan	Spectrum File	File ID	XCorr	# Protein Groups
242379462	glycerol kinase [Escherichia coli BL21(DE3)]	22	10	13	10	502	56.2	5.5	36.48	10	1
Confidence	Identifying Node	PSM Ambiguity	Annotated Sequence	Modifications	# Proteins	Master Protein Accessions	Protein Accessions	# Missed Cleavages	Charge	DeltaScore	DeltaCn	Rank	Search Engine Rank	m/z [Da]	MH+ [Da]	Theo. MH+ [Da]	DeltaM [ppm]	Deltam/z [Da]	Activation Type	NCE [%]	MS Order	Isolation Interference [%]	Ion Inject Time [ms]	RT [min]	First Scan	Spectrum File	File ID	XCorr	# Protein Groups
446109923	MULTISPECIES: anaerobic ribonucleoside-triphosphate reductase [Enterobacteriaceae]	18	11	13	11	712	80	6.83	36.09	11	1
Confidence	Identifying Node	PSM Ambiguity	Annotated Sequence	Modifications	# Proteins	Master Protein Accessions	Protein Accessions	# Missed Cleavages	Charge	DeltaScore	DeltaCn	Rank	Search Engine Rank	m/z [Da]	MH+ [Da]	Theo. MH+ [Da]	DeltaM [ppm]	Deltam/z [Da]	Activation Type	NCE [%]	MS Order	Isolation Interference [%]	Ion Inject Time [ms]	RT [min]	First Scan	Spectrum File	File ID	XCorr	# Protein Groups
242378169	elongation factor 4 [Escherichia coli BL21(DE3)]	23	11	13	11	599	66.5	5.59	33.35	11	1
Confidence	Identifying Node	PSM Ambiguity	Annotated Sequence	Modifications	# Proteins	Master Protein Accessions	Protein Accessions	# Missed Cleavages	Charge	DeltaScore	DeltaCn	Rank	Search Engine Rank	m/z [Da]	MH+ [Da]	Theo. MH+ [Da]	DeltaM [ppm]	Deltam/z [Da]	Activation Type	NCE [%]	MS Order	Isolation Interference [%]	Ion Inject Time [ms]	RT [min]	First Scan	Spectrum File	File ID	XCorr	# Protein Groups
1845283536	pyruvate dehydrogenase complex dihydrolipoyllysine-residue acetyltransferase [Escherichia coli BL21(DE3)]	27	11	12	11	630	66.1	5.17	33.09	11	1
Confidence	Identifying Node	PSM Ambiguity	Annotated Sequence	Modifications	# Proteins	Master Protein Accessions	Protein Accessions	# Missed Cleavages	Charge	DeltaScore	DeltaCn	Rank	Search Engine Rank	m/z [Da]	MH+ [Da]	Theo. MH+ [Da]	DeltaM [ppm]	Deltam/z [Da]	Activation Type	NCE [%]	MS Order	Isolation Interference [%]	Ion Inject Time [ms]	RT [min]	First Scan	Spectrum File	File ID	XCorr	# Protein Groups
P13645	Keratin, type I cytoskeletal 10 OS=Homo sapiens GN=KRT10 PE=1 SV=6	22	12	12	9	584	58.8	5.21	30.96	12	1
Confidence	Identifying Node	PSM Ambiguity	Annotated Sequence	Modifications	# Proteins	Master Protein Accessions	Protein Accessions	# Missed Cleavages	Charge	DeltaScore	DeltaCn	Rank	Search Engine Rank	m/z [Da]	MH+ [Da]	Theo. MH+ [Da]	DeltaM [ppm]	Deltam/z [Da]	Activation Type	NCE [%]	MS Order	Isolation Interference [%]	Ion Inject Time [ms]	RT [min]	First Scan	Spectrum File	File ID	XCorr	# Protein Groups
253978198	methionyl-tRNA synthetase [Escherichia coli BL21(DE3)]	21	11	12	11	677	76.2	5.94	30.78	11	1
Confidence	Identifying Node	PSM Ambiguity	Annotated Sequence	Modifications	# Proteins	Master Protein Accessions	Protein Accessions	# Missed Cleavages	Charge	DeltaScore	DeltaCn	Rank	Search Engine Rank	m/z [Da]	MH+ [Da]	Theo. MH+ [Da]	DeltaM [ppm]	Deltam/z [Da]	Activation Type	NCE [%]	MS Order	Isolation Interference [%]	Ion Inject Time [ms]	RT [min]	First Scan	Spectrum File	File ID	XCorr	# Protein Groups
253977606	putative peptidase [Escherichia coli BL21(DE3)]	14	8	12	8	653	72.7	7.17	31.12	8	1
Confidence	Identifying Node	PSM Ambiguity	Annotated Sequence	Modifications	# Proteins	Master Protein Accessions	Protein Accessions	# Missed Cleavages	Charge	DeltaScore	DeltaCn	Rank	Search Engine Rank	m/z [Da]	MH+ [Da]	Theo. MH+ [Da]	DeltaM [ppm]	Deltam/z [Da]	Activation Type	NCE [%]	MS Order	Isolation Interference [%]	Ion Inject Time [ms]	RT [min]	First Scan	Spectrum File	File ID	XCorr	# Protein Groups
242379311	rep helicase, a single-stranded DNA dependent ATPase [Escherichia coli BL21(DE3)]	16	9	11	9	673	77	6.93	33.91	9	1
Confidence	Identifying Node	PSM Ambiguity	Annotated Sequence	Modifications	# Proteins	Master Protein Accessions	Protein Accessions	# Missed Cleavages	Charge	DeltaScore	DeltaCn	Rank	Search Engine Rank	m/z [Da]	MH+ [Da]	Theo. MH+ [Da]	DeltaM [ppm]	Deltam/z [Da]	Activation Type	NCE [%]	MS Order	Isolation Interference [%]	Ion Inject Time [ms]	RT [min]	First Scan	Spectrum File	File ID	XCorr	# Protein Groups
253977177	23S rRNA m(2)G2445 and m(7)G2069 methyltransferases, SAM-dependent [Escherichia coli BL21(DE3)]	16	10	11	10	702	78.8	8.82	25.58	10	1
Confidence	Identifying Node	PSM Ambiguity	Annotated Sequence	Modifications	# Proteins	Master Protein Accessions	Protein Accessions	# Missed Cleavages	Charge	DeltaScore	DeltaCn	Rank	Search Engine Rank	m/z [Da]	MH+ [Da]	Theo. MH+ [Da]	DeltaM [ppm]	Deltam/z [Da]	Activation Type	NCE [%]	MS Order	Isolation Interference [%]	Ion Inject Time [ms]	RT [min]	First Scan	Spectrum File	File ID	XCorr	# Protein Groups
253976269	carbamoyl-phosphate synthase large subunit [Escherichia coli BL21(DE3)]	12	10	10	10	1073	117.8	5.34	23.32	10	1
Confidence	Identifying Node	PSM Ambiguity	Annotated Sequence	Modifications	# Proteins	Master Protein Accessions	Protein Accessions	# Missed Cleavages	Charge	DeltaScore	DeltaCn	Rank	Search Engine Rank	m/z [Da]	MH+ [Da]	Theo. MH+ [Da]	DeltaM [ppm]	Deltam/z [Da]	Activation Type	NCE [%]	MS Order	Isolation Interference [%]	Ion Inject Time [ms]	RT [min]	First Scan	Spectrum File	File ID	XCorr	# Protein Groups
1845286167	penicillin-binding protein activator LpoA [Escherichia coli BL21(DE3)]	19	10	10	10	678	72.8	5.41	23.68	10	1
Confidence	Identifying Node	PSM Ambiguity	Annotated Sequence	Modifications	# Proteins	Master Protein Accessions	Protein Accessions	# Missed Cleavages	Charge	DeltaScore	DeltaCn	Rank	Search Engine Rank	m/z [Da]	MH+ [Da]	Theo. MH+ [Da]	DeltaM [ppm]	Deltam/z [Da]	Activation Type	NCE [%]	MS Order	Isolation Interference [%]	Ion Inject Time [ms]	RT [min]	First Scan	Spectrum File	File ID	XCorr	# Protein Groups
Confidence	Identifying Node	PSM Ambiguity	Annotated Sequence	Modifications	# Proteins	Master Protein Accessions	Protein Accessions	# Missed Cleavages	Charge	DeltaScore	DeltaCn	Rank	Search Engine Rank	m/z [Da]	MH+ [Da]	Theo. MH+ [Da]	DeltaM [ppm]	Deltam/z [Da]	Activation Type	NCE [%]	MS Order	Isolation Interference [%]	Ion Inject Time [ms]	RT [min]	First Scan	Spectrum File	File ID	XCorr	# Protein Groups

## Sheet: Crosslinking Fig, 6B
Tandem mass spectrometry identification of proteins occurring in the band (surrounded in blue) of the denaturing gel shown in Figure 6B (crosslinking experiment)
Cut-off : PSM (peptide spectrum match number) ≥ 10
Accession	Description	Coverage [%]	# Peptides	# PSMs	# Unique Peptides	# AAs	MW [kDa]	calc. pI	Score Sequest HT: Sequest HT	# Peptides (by Search Engine): Sequest HT	# Protein Groups
123456	Strep-BpfD_SO_4323	73	27	220	27	441	50.4	5.62	667.2	27	1
Confidence	Identifying Node	PSM Ambiguity	Annotated Sequence	Modifications	# Proteins	Master Protein Accessions	Protein Accessions	# Missed Cleavages	Charge	DeltaScore	DeltaCn	Rank	Search Engine Rank	m/z [Da]	MH+ [Da]	Theo. MH+ [Da]	DeltaM [ppm]	Deltam/z [Da]	Activation Type	NCE [%]	MS Order	Isolation Interference [%]	Ion Inject Time [ms]	RT [min]	First Scan	Spectrum File	File ID	XCorr	# Protein Groups
Promega	Pseudomonas aeruginosa Lys-C	61	12	212	12	261	27.7	7.08	820.53	12	1	used to disget the sample
Confidence	Identifying Node	PSM Ambiguity	Annotated Sequence	Modifications	# Proteins	Master Protein Accessions	Protein Accessions	# Missed Cleavages	Charge	DeltaScore	DeltaCn	Rank	Search Engine Rank	m/z [Da]	MH+ [Da]	Theo. MH+ [Da]	DeltaM [ppm]	Deltam/z [Da]	Activation Type	NCE [%]	MS Order	Isolation Interference [%]	Ion Inject Time [ms]	RT [min]	First Scan	Spectrum File	File ID	XCorr	# Protein Groups
P00761	Trypsin OS=Sus scrofa PE=1 SV=1	35	6	70	6	231	24.4	7.18	228.07	6	1	used to disget the sample
Confidence	Identifying Node	PSM Ambiguity	Annotated Sequence	Modifications	# Proteins	Master Protein Accessions	Protein Accessions	# Missed Cleavages	Charge	DeltaScore	DeltaCn	Rank	Search Engine Rank	m/z [Da]	MH+ [Da]	Theo. MH+ [Da]	DeltaM [ppm]	Deltam/z [Da]	Activation Type	NCE [%]	MS Order	Isolation Interference [%]	Ion Inject Time [ms]	RT [min]	First Scan	Spectrum File	File ID	XCorr	# Protein Groups
234567	PdgB - His	62	17	58	17	310	35.1	6.33	177.26	17	1
Confidence	Identifying Node	PSM Ambiguity	Annotated Sequence	Modifications	# Proteins	Master Protein Accessions	Protein Accessions	# Missed Cleavages	Charge	DeltaScore	DeltaCn	Rank	Search Engine Rank	m/z [Da]	MH+ [Da]	Theo. MH+ [Da]	DeltaM [ppm]	Deltam/z [Da]	Activation Type	NCE [%]	MS Order	Isolation Interference [%]	Ion Inject Time [ms]	RT [min]	First Scan	Spectrum File	File ID	XCorr	# Protein Groups
P04264	Keratin, type II cytoskeletal 1 OS=Homo sapiens GN=KRT1 PE=1 SV=6	43	25	42	23	644	66	8.12	128.36	25	1
Confidence	Identifying Node	PSM Ambiguity	Annotated Sequence	Modifications	# Proteins	Master Protein Accessions	Protein Accessions	# Missed Cleavages	Charge	DeltaScore	DeltaCn	Rank	Search Engine Rank	m/z [Da]	MH+ [Da]	Theo. MH+ [Da]	DeltaM [ppm]	Deltam/z [Da]	Activation Type	NCE [%]	MS Order	Isolation Interference [%]	Ion Inject Time [ms]	RT [min]	First Scan	Spectrum File	File ID	XCorr	# Protein Groups
253980132	Cpn60 chaperonin GroEL, large subunit of GroESL [Escherichia coli BL21(DE3)]	51	21	36	21	548	57.3	4.94	106.17	21	1
Confidence	Identifying Node	PSM Ambiguity	Annotated Sequence	Modifications	# Proteins	Master Protein Accessions	Protein Accessions	# Missed Cleavages	Charge	DeltaScore	DeltaCn	Rank	Search Engine Rank	m/z [Da]	MH+ [Da]	Theo. MH+ [Da]	DeltaM [ppm]	Deltam/z [Da]	Activation Type	NCE [%]	MS Order	Isolation Interference [%]	Ion Inject Time [ms]	RT [min]	First Scan	Spectrum File	File ID	XCorr	# Protein Groups
P35908	Keratin, type II cytoskeletal 2 epidermal OS=Homo sapiens GN=KRT2 PE=1 SV=2	62	29	34	25	639	65.4	8	97.27	29	1
Confidence	Identifying Node	PSM Ambiguity	Annotated Sequence	Modifications	# Proteins	Master Protein Accessions	Protein Accessions	# Missed Cleavages	Charge	DeltaScore	DeltaCn	Rank	Search Engine Rank	m/z [Da]	MH+ [Da]	Theo. MH+ [Da]	DeltaM [ppm]	Deltam/z [Da]	Activation Type	NCE [%]	MS Order	Isolation Interference [%]	Ion Inject Time [ms]	RT [min]	First Scan	Spectrum File	File ID	XCorr	# Protein Groups
P13645	Keratin, type I cytoskeletal 10 OS=Homo sapiens GN=KRT10 PE=1 SV=6	42	21	34	17	584	58.8	5.21	97.82	21	1
Confidence	Identifying Node	PSM Ambiguity	Annotated Sequence	Modifications	# Proteins	Master Protein Accessions	Protein Accessions	# Missed Cleavages	Charge	DeltaScore	DeltaCn	Rank	Search Engine Rank	m/z [Da]	MH+ [Da]	Theo. MH+ [Da]	DeltaM [ppm]	Deltam/z [Da]	Activation Type	NCE [%]	MS Order	Isolation Interference [%]	Ion Inject Time [ms]	RT [min]	First Scan	Spectrum File	File ID	XCorr	# Protein Groups
P35527	Keratin, type I cytoskeletal 9 OS=Homo sapiens GN=KRT9 PE=1 SV=3	53	21	28	20	623	62	5.24	88.88	21	1
Confidence	Identifying Node	PSM Ambiguity	Annotated Sequence	Modifications	# Proteins	Master Protein Accessions	Protein Accessions	# Missed Cleavages	Charge	DeltaScore	DeltaCn	Rank	Search Engine Rank	m/z [Da]	MH+ [Da]	Theo. MH+ [Da]	DeltaM [ppm]	Deltam/z [Da]	Activation Type	NCE [%]	MS Order	Isolation Interference [%]	Ion Inject Time [ms]	RT [min]	First Scan	Spectrum File	File ID	XCorr	# Protein Groups
446438280	MULTISPECIES: molecular chaperone DnaK [Proteobacteria]	39	17	18	17	638	69.1	4.97	49.45	17	1
Confidence	Identifying Node	PSM Ambiguity	Annotated Sequence	Modifications	# Proteins	Master Protein Accessions	Protein Accessions	# Missed Cleavages	Charge	DeltaScore	DeltaCn	Rank	Search Engine Rank	m/z [Da]	MH+ [Da]	Theo. MH+ [Da]	DeltaM [ppm]	Deltam/z [Da]	Activation Type	NCE [%]	MS Order	Isolation Interference [%]	Ion Inject Time [ms]	RT [min]	First Scan	Spectrum File	File ID	XCorr	# Protein Groups
253976406	BamABCDE complex OM biogenesis outer membrane pore-forming assembly factor [Escherichia coli BL21(DE3)]	25	15	16	15	810	90.5	5.12	44.18	15	1
Confidence	Identifying Node	PSM Ambiguity	Annotated Sequence	Modifications	# Proteins	Master Protein Accessions	Protein Accessions	# Missed Cleavages	Charge	DeltaScore	DeltaCn	Rank	Search Engine Rank	m/z [Da]	MH+ [Da]	Theo. MH+ [Da]	DeltaM [ppm]	Deltam/z [Da]	Activation Type	NCE [%]	MS Order	Isolation Interference [%]	Ion Inject Time [ms]	RT [min]	First Scan	Spectrum File	File ID	XCorr	# Protein Groups
1845285412	NADH-quinone oxidoreductase subunit NuoG [Escherichia coli BL21(DE3)]	21	13	14	13	908	100.2	6.32	41.17	13	1
Confidence	Identifying Node	PSM Ambiguity	Annotated Sequence	Modifications	# Proteins	Master Protein Accessions	Protein Accessions	# Missed Cleavages	Charge	DeltaScore	DeltaCn	Rank	Search Engine Rank	m/z [Da]	MH+ [Da]	Theo. MH+ [Da]	DeltaM [ppm]	Deltam/z [Da]	Activation Type	NCE [%]	MS Order	Isolation Interference [%]	Ion Inject Time [ms]	RT [min]	First Scan	Spectrum File	File ID	XCorr	# Protein Groups
1845283518	cell division protein FtsZ [Escherichia coli BL21(DE3)]	41	12	12	12	383	40.3	4.78	37.39	12	1
Confidence	Identifying Node	PSM Ambiguity	Annotated Sequence	Modifications	# Proteins	Master Protein Accessions	Protein Accessions	# Missed Cleavages	Charge	DeltaScore	DeltaCn	Rank	Search Engine Rank	m/z [Da]	MH+ [Da]	Theo. MH+ [Da]	DeltaM [ppm]	Deltam/z [Da]	Activation Type	NCE [%]	MS Order	Isolation Interference [%]	Ion Inject Time [ms]	RT [min]	First Scan	Spectrum File	File ID	XCorr	# Protein Groups
242378254	alanyl-tRNA synthetase [Escherichia coli BL21(DE3)]	12	8	11	8	876	96	5.92	28.63	8	1
Confidence	Identifying Node	PSM Ambiguity	Annotated Sequence	Modifications	# Proteins	Master Protein Accessions	Protein Accessions	# Missed Cleavages	Charge	DeltaScore	DeltaCn	Rank	Search Engine Rank	m/z [Da]	MH+ [Da]	Theo. MH+ [Da]	DeltaM [ppm]	Deltam/z [Da]	Activation Type	NCE [%]	MS Order	Isolation Interference [%]	Ion Inject Time [ms]	RT [min]	First Scan	Spectrum File	File ID	XCorr	# Protein Groups
1845283818	multidrug efflux RND transporter permease subunit [Escherichia coli BL21(DE3)]	14	10	11	10	1049	113.5	5.57	27.81	10	1
Confidence	Identifying Node	PSM Ambiguity	Annotated Sequence	Modifications	# Proteins	Master Protein Accessions	Protein Accessions	# Missed Cleavages	Charge	DeltaScore	DeltaCn	Rank	Search Engine Rank	m/z [Da]	MH+ [Da]	Theo. MH+ [Da]	DeltaM [ppm]	Deltam/z [Da]	Activation Type	NCE [%]	MS Order	Isolation Interference [%]	Ion Inject Time [ms]	RT [min]	First Scan	Spectrum File	File ID	XCorr	# Protein Groups
Confidence	Identifying Node	PSM Ambiguity	Annotated Sequence	Modifications	# Proteins	Master Protein Accessions	Protein Accessions	# Missed Cleavages	Charge	DeltaScore	DeltaCn	Rank	Search Engine Rank	m/z [Da]	MH+ [Da]	Theo. MH+ [Da]	DeltaM [ppm]	Deltam/z [Da]	Activation Type	NCE [%]	MS Order	Isolation Interference [%]	Ion Inject Time [ms]	RT [min]	First Scan	Spectrum File	File ID	XCorr	# Protein Groups

## Sheet: Crosslinking Fig. 6C
Tandem mass spectrometry identification of proteins occurring in the band (surrounded in orange) of the denaturing gel shown in Figure 6C (crosslinking experiment)
Cut-off : PSM (peptide spectrum match number) ≥ 10
Accession	Description	Coverage [%]	# Peptides	# PSMs	# Unique Peptides	# AAs	MW [kDa]	calc. pI	Score Sequest HT: Sequest HT	# Peptides (by Search Engine): Sequest HT	# Protein Groups
253980132	Cpn60 chaperonin GroEL, large subunit of GroESL [Escherichia coli BL21(DE3)]	76	38	314	38	548	57.3	4.94	988.89	38	1
Protein Group ID	# Proteins	# Unique Peptides	# Peptides	# PSMs	Group Description
123456	Strep-BpfD_SO_4323	66	24	125	23	441	50.4	5.62	379	24	1
Protein Group ID	# Proteins	# Unique Peptides	# Peptides	# PSMs	Group Description
Promega	Pseudomonas aeruginosa Lys-C	40	10	114	10	261	27.7	7.08	416.48	10	1	used to disget the sample
Protein Group ID	# Proteins	# Unique Peptides	# Peptides	# PSMs	Group Description							Rank
P04264	Keratin, type II cytoskeletal 1 OS=Homo sapiens GN=KRT1 PE=1 SV=6	40	27	47	24	644	66	8.12	137.1	27	1
Protein Group ID	# Proteins	# Unique Peptides	# Peptides	# PSMs	Group Description
P00761	Trypsin OS=Sus scrofa PE=1 SV=1	25	4	46	4	231	24.4	7.18	152.19	4	1	used to disget the sample
Protein Group ID	# Proteins	# Unique Peptides	# Peptides	# PSMs	Group Description
345678	Strep-CheY3	65	7	46	6	151	16.9	6	147.66	7	1
Protein Group ID	# Proteins	# Unique Peptides	# Peptides	# PSMs	Group Description
P13645	Keratin, type I cytoskeletal 10 OS=Homo sapiens GN=KRT10 PE=1 SV=6	35	20	29	16	584	58.8	5.21	84.6	20	1
Protein Group ID	# Proteins	# Unique Peptides	# Peptides	# PSMs	Group Description
P35908	Keratin, type II cytoskeletal 2 epidermal OS=Homo sapiens GN=KRT2 PE=1 SV=2	39	21	26	18	639	65.4	8	74.04	21	1
Protein Group ID	# Proteins	# Unique Peptides	# Peptides	# PSMs	Group Description
P35527	Keratin, type I cytoskeletal 9 OS=Homo sapiens GN=KRT9 PE=1 SV=3	41	17	26	16	623	62	5.24	77.06	17	1
Protein Group ID	# Proteins	# Unique Peptides	# Peptides	# PSMs	Group Description
1845284040	succinate dehydrogenase flavoprotein subunit [Escherichia coli BL21(DE3)]	23	11	15	11	588	64.4	6.27	44.04	11	1
Protein Group ID	# Proteins	# Unique Peptides	# Peptides	# PSMs	Group Description
242376726	30S ribosomal subunit protein S1, subunit of 30S ribosomal subunit and ribosome [Escherichia coli BL21(DE3)]	25	10	13	10	557	61.1	4.98	34.99	10	1
Protein Group ID	# Proteins	# Unique Peptides	# Peptides	# PSMs	Group Description
313848704	NADH:ubiquinone oxidoreductase, chain CD, subunit of connecting fragment of NADH dehydrogenase I and NADH:ubiquinone oxidoreductase I [Escherichia coli BL21(DE3)]	20	11	13	11	596	68.2	6.42	35.16	11	1
Protein Group ID	# Proteins	# Unique Peptides	# Peptides	# PSMs	Group Description
1845283761	protein translocase subunit SecD [Escherichia coli BL21(DE3)]	25	13	13	13	615	66.6	8.6	33.43	13	1
Protein Group ID	# Proteins	# Unique Peptides	# Peptides	# PSMs	Group Description
1845286998	lysine-sensitive aspartokinase 3 [Escherichia coli BL21(DE3)]	15	5	12	5	449	48.5	5.11	34.46	5	1
Protein Group ID	# Proteins	# Unique Peptides	# Peptides	# PSMs	Group Description
446545790	MULTISPECIES: phosphoenolpyruvate-protein phosphotransferase PtsI [Enterobacteriaceae]	21	11	11	11	575	63.5	4.87	27.27	11	1
Protein Group ID	# Proteins	# Unique Peptides	# Peptides	# PSMs	Group Description
